# Supplementary material for: Two Misfolding Routes for the Prion Protein around pH 4.5
Source: PLoS Comput Biol. 2013 May 16;9(5):e1003057. doi: 10.1371/journal.pcbi.1003057 (PMC3656106; doi:10.1371/journal.pcbi.1003057)
Supplement: Dataset S1 — PROPKA [35] output file obtained from a representative structure of a state (same structure as Fig. S8-A.). (TXT) [file pcbi.1003057.s002.txt]

propka3.0, revision 182                                                                      2013-03-18
-------------------------------------------------------------------------------------------------------
--                                                                                                   --
--                                   PROPKA: A PROTEIN PKA PREDICTOR                                 --
--                                                                                                   --
--                                VERSION 1.0,  04/25/2004, IOWA CITY                                --
--                                             BY HUI LI                                             --
--                                                                                                   --
--                               VERSION 2.0,  11/05/2007, IOWA CITY/COPENHAGEN                      --
--                                BY DELPHINE C. BAS AND DAVID M. ROGERS                             --
--                                                                                                   --
--                              VERSION 3.0,  xx/xx/2010, COPENHAGEN                                 --
--                              BY MATS H.M. OLSSON AND CHRESTEN R. SONDERGARD                       --
--                                                                                                   --
-------------------------------------------------------------------------------------------------------


-------------------------------------------------------------------------------------------------------
 References:

   Very Fast Empirical Prediction and Rationalization of Protein pKa Values
   Hui Li, Andrew D. Robertson and Jan H. Jensen
   PROTEINS: Structure, Function, and Bioinformatics 61:704-721 (2005)
   
   Very Fast Prediction and Rationalization of pKa Values for Protein-Ligand Complexes
   Delphine C. Bas, David M. Rogers and Jan H. Jensen
   PROTEINS: Structure, Function, and Bioinformatics 73:765-783 (2008)
   
   PROPKA3: Consistent Treatment of Internal and Surface Residues in Empirical pKa predictions
   Mats H.M. Olsson, Chresten R. Sondergard, Michal Rostkowski, and Jan H. Jensen
   Journal of Chemical Theory and Computation, to be submitted (2010)
-------------------------------------------------------------------------------------------------------

-------------------------------------------------------------------------------------------------------
 WARNING !

   Propka3.0 is not identical to propka2.0 and does not work with ligands
-------------------------------------------------------------------------------------------------------

---------  -----   ------   ---------------------    --------------    --------------    --------------
                            DESOLVATION  EFFECTS       SIDECHAIN          BACKBONE        COULOMBIC
 RESIDUE    pKa    BURIED     REGULAR      RE        HYDROGEN BOND     HYDROGEN BOND      INTERACTION
---------  -----   ------   ---------   ---------    --------------    --------------    --------------

ASP 144 X   3.03     0 %    0.42  146   0.00    0   -0.78 ARG 148 X    0.00 XXX   0 X   -0.03 HIS 140 X
ASP 144 X                                            0.00 XXX   0 X    0.00 XXX   0 X   -0.38 ARG 148 X

ASP 147 X   3.68     0 %    0.47  235   0.00    0   -0.39 HIS 140 X    0.00 XXX   0 X   -0.07 ARG 148 X
ASP 147 X                                            0.00 XXX   0 X    0.00 XXX   0 X   -0.03 ARG 151 X
ASP 147 X                                            0.00 XXX   0 X    0.00 XXX   0 X    0.11 ASP 144 X
ASP 147 X                                            0.00 XXX   0 X    0.00 XXX   0 X   -0.20 HIS 140 X

ASP 167 X   3.99     0 %    0.19  170   0.00    0    0.00 XXX   0 X    0.00 XXX   0 X    0.00 XXX   0 X

ASP 178 X   2.17     6 %    0.62  298   0.01    0   -0.13 HIS 177 X    0.00 XXX   0 X   -0.23 HIS 177 X
ASP 178 X                                           -0.85 TYR 128 X    0.00 XXX   0 X   -0.30 ARG 164 X
ASP 178 X                                           -0.75 ARG 164 X    0.00 XXX   0 X    0.00 XXX   0 X

ASP 202 X   2.29    17 %    1.02  329   0.09    0   -0.85 THR 199 X   -0.78 THR 199 X   -0.14 ARG 156 X
ASP 202 X                                           -0.85 TYR 149 X    0.00 XXX   0 X    0.00 XXX   0 X

GLU 146 X   4.33     0 %    0.36  237   0.00    0   -0.39 ASN 143 X    0.00 XXX   0 X   -0.10 LYS 204 X
GLU 146 X                                            0.00 XXX   0 X    0.00 XXX   0 X   -0.04 ARG 208 X

GLU 152 X   3.93     0 %    0.31  188   0.00    0   -0.42 ARG 151 X    0.00 XXX   0 X   -0.07 ARG 148 X
GLU 152 X                                            0.00 XXX   0 X    0.00 XXX   0 X   -0.38 ARG 151 X

GLU 196 X   2.83     0 %    0.47  271   0.00    0   -0.58 ARG 156 X    0.00 XXX   0 X   -0.13 HIS 187 X
GLU 196 X                                           -0.73 LYS 194 X    0.00 XXX   0 X    0.03 ASP 202 X
GLU 196 X                                            0.00 XXX   0 X    0.00 XXX   0 X   -0.34 ARG 156 X
GLU 196 X                                            0.00 XXX   0 X    0.00 XXX   0 X   -0.38 LYS 194 X

GLU 200 X   4.49     0 %    0.11  124   0.00    0    0.00 XXX   0 X    0.00 XXX   0 X   -0.12 LYS 204 X

GLU 207 X   4.96    17 %    0.51  329   0.12    0    0.00 XXX   0 X    0.00 XXX   0 X   -0.12 LYS 204 X
GLU 207 X                                            0.00 XXX   0 X    0.00 XXX   0 X   -0.04 ARG 208 X

GLU 211 X   5.34    38 %    0.83  389   0.25    0    0.00 XXX   0 X    0.00 XXX   0 X   -0.30 ARG 208 X
GLU 211 X                                            0.00 XXX   0 X    0.00 XXX   0 X    0.06 GLU 207 X

GLU 221 X   4.62     0 %    0.12  164   0.00    0    0.00 XXX   0 X    0.00 XXX   0 X    0.00 XXX   0 X

C-  226 X   3.42     0 %    0.22  218   0.00    0    0.00 XXX   0 X    0.00 XXX   0 X    0.00 XXX   0 X

HIS 140 X   6.93     0 %   -0.20  163   0.00    0    0.39 ASP 147 X    0.00 XXX   0 X    0.03 ASP 144 X
HIS 140 X                                            0.00 XXX   0 X    0.00 XXX   0 X    0.20 ASP 147 X

HIS 177 X   6.47     0 %   -0.26  236   0.00    0    0.13 ASP 178 X    0.00 XXX   0 X   -0.13 ARG 164 X
HIS 177 X                                            0.00 XXX   0 X    0.00 XXX   0 X    0.23 ASP 178 X

HIS 187 X   4.55    58 %   -1.94  445   0.00    0    0.00 XXX   0 X    0.01 HIS 187 X   -0.08 ARG 136 X
HIS 187 X                                            0.00 XXX   0 X    0.00 XXX   0 X   -0.01 ARG 156 X
HIS 187 X                                            0.00 XXX   0 X    0.00 XXX   0 X   -0.07 LYS 194 X
HIS 187 X                                            0.00 XXX   0 X    0.00 XXX   0 X    0.13 GLU 196 X

CYS 179 X  99.99     0 %    0.00    0   0.00    0    0.00 XXX   0 X    0.00 XXX   0 X    0.00 XXX   0 X

CYS 214 X  99.99     0 %    0.00    0   0.00    0    0.00 XXX   0 X    0.00 XXX   0 X    0.00 XXX   0 X

TYR 128 X  11.65     0 %    0.39  244   0.00    0    0.85 ASP 178 X    0.00 XXX   0 X   -0.08 ARG 164 X
TYR 128 X                                            0.00 XXX   0 X    0.00 XXX   0 X    0.10 TYR 162 X
TYR 128 X                                            0.00 XXX   0 X    0.00 XXX   0 X    0.38 ASP 178 X

TYR 149 X  11.37    11 %    0.78  312   0.00    0   -0.65 THR 199 X    0.00 XXX   0 X   -0.05 ARG 156 X
TYR 149 X                                            0.85 ASP 202 X    0.00 XXX   0 X    0.43 ASP 202 X

TYR 150 X  12.21    45 %    2.31  408   0.00    0    0.00 XXX   0 X    0.00 XXX   0 X   -0.15 ARG 136 X
TYR 150 X                                            0.00 XXX   0 X    0.00 XXX   0 X    0.01 ASP 147 X
TYR 150 X                                            0.00 XXX   0 X    0.00 XXX   0 X    0.04 TYR 155 X

TYR 155 X  10.12     0 %    0.48  219   0.00    0   -0.14 ARG 151 X    0.00 XXX   0 X   -0.02 ARG 136 X
TYR 155 X                                            0.00 XXX   0 X    0.00 XXX   0 X   -0.38 ARG 151 X
TYR 155 X                                            0.00 XXX   0 X    0.00 XXX   0 X    0.18 GLU 152 X

TYR 157 X  13.33    55 %    2.60  436   0.00    0    0.00 XXX   0 X    0.00 XXX   0 X   -0.04 ARG 156 X
TYR 157 X                                            0.00 XXX   0 X    0.00 XXX   0 X    0.40 ASP 202 X
TYR 157 X                                            0.00 XXX   0 X    0.00 XXX   0 X    0.30 TYR 149 X
TYR 157 X                                            0.00 XXX   0 X    0.00 XXX   0 X    0.07 TYR 150 X

TYR 162 X  10.73     3 %    0.73  291   0.00    0    0.00 XXX   0 X    0.00 XXX   0 X    0.00 ASP 178 X

TYR 163 X  10.49     8 %    0.49  303   0.00    0    0.00 XXX   0 X    0.00 XXX   0 X    0.00 XXX   0 X

TYR 169 X   9.78     0 %    0.14  158   0.00    0   -0.18 ARG 164 X    0.00 XXX   0 X   -0.20 ARG 164 X
TYR 169 X                                            0.00 XXX   0 X    0.00 XXX   0 X    0.02 ASP 178 X

TYR 218 X  10.40    22 %    1.76  344   0.00    0   -0.64 GLN 172 X    0.00 XXX   0 X    0.01 GLU 221 X
TYR 218 X                                           -0.85 SER 222 X    0.00 XXX   0 X    0.02 C-  226 X
TYR 218 X                                            0.00 XXX   0 X    0.00 XXX   0 X    0.09 TYR 225 X

TYR 225 X   9.59     0 %    0.39  199   0.00    0   -0.85 SER 170 X    0.00 XXX   0 X    0.03 ASP 167 X
TYR 225 X                                            0.00 XXX   0 X    0.00 XXX   0 X    0.01 GLU 221 X

TYR 226 X  11.20    42 %    1.40  399   0.00    0   -0.75 GLN 212 X    0.00 XXX   0 X   -0.06 ARG 208 X
TYR 226 X                                            0.00 XXX   0 X    0.00 XXX   0 X    0.47 GLU 211 X
TYR 226 X                                            0.00 XXX   0 X    0.00 XXX   0 X    0.09 C-  226 X
TYR 226 X                                            0.00 XXX   0 X    0.00 XXX   0 X    0.06 TYR 218 X

LYS 185 X  10.32     0 %   -0.18  243   0.00    0    0.00 XXX   0 X    0.00 XXX   0 X    0.00 XXX   0 X

LYS 194 X  11.27     0 %   -0.27  206   0.00    0    0.73 GLU 196 X    0.00 XXX   0 X   -0.07 ARG 156 X
LYS 194 X                                            0.00 XXX   0 X    0.00 XXX   0 X    0.38 GLU 196 X

LYS 204 X  10.72     0 %   -0.13  198   0.00    0    0.00 XXX   0 X    0.00 XXX   0 X    0.10 GLU 146 X
LYS 204 X                                            0.00 XXX   0 X    0.00 XXX   0 X    0.12 GLU 200 X
LYS 204 X                                            0.00 XXX   0 X    0.00 XXX   0 X    0.12 GLU 207 X

LYS 220 X  10.33     0 %   -0.17  186   0.00    0    0.00 XXX   0 X    0.00 XXX   0 X    0.00 XXX   0 X

ARG 136 X  11.83    21 %   -0.84  339   0.00    0    0.00 XXX   0 X    0.00 XXX   0 X    0.15 TYR 150 X
ARG 136 X                                            0.00 XXX   0 X    0.00 XXX   0 X    0.02 TYR 155 X

ARG 148 X  13.64     0 %   -0.16  147   0.00    0    0.78 ASP 144 X    0.00 XXX   0 X    0.07 ASP 147 X
ARG 148 X                                            0.00 XXX   0 X    0.00 XXX   0 X    0.07 GLU 152 X
ARG 148 X                                            0.00 XXX   0 X    0.00 XXX   0 X    0.38 ASP 144 X

ARG 151 X  13.44     0 %   -0.38  197   0.00    0    0.14 TYR 155 X    0.00 XXX   0 X    0.03 ASP 147 X
ARG 151 X                                            0.42 GLU 152 X    0.00 XXX   0 X    0.38 TYR 155 X
ARG 151 X                                            0.00 XXX   0 X    0.00 XXX   0 X   -0.04 ARG 148 X
ARG 151 X                                            0.00 XXX   0 X    0.00 XXX   0 X    0.38 GLU 152 X

ARG 156 X  13.35     0 %   -0.30  261   0.00    0    0.58 GLU 196 X    0.00 XXX   0 X    0.05 TYR 149 X
ARG 156 X                                            0.00 XXX   0 X    0.00 XXX   0 X    0.04 TYR 157 X
ARG 156 X                                            0.00 XXX   0 X    0.00 XXX   0 X    0.14 ASP 202 X
ARG 156 X                                            0.00 XXX   0 X    0.00 XXX   0 X    0.34 GLU 196 X

ARG 164 X  13.49     1 %   -0.52  284   0.00    0    0.18 TYR 169 X    0.00 XXX   0 X    0.08 TYR 128 X
ARG 164 X                                            0.75 ASP 178 X    0.00 XXX   0 X    0.20 TYR 169 X
ARG 164 X                                            0.00 XXX   0 X    0.00 XXX   0 X    0.30 ASP 178 X

ARG 208 X  12.62     9 %   -0.33  306   0.00    0    0.00 XXX   0 X    0.00 XXX   0 X    0.04 GLU 146 X
ARG 208 X                                            0.00 XXX   0 X    0.00 XXX   0 X    0.04 GLU 207 X
ARG 208 X                                            0.00 XXX   0 X    0.00 XXX   0 X    0.30 GLU 211 X
ARG 208 X                                            0.00 XXX   0 X    0.00 XXX   0 X    0.06 TYR 226 X

N+  124 X   7.71     0 %   -0.29  179   0.00    0    0.00 XXX   0 X    0.00 XXX   0 X    0.00 XXX   0 X

--------------------------------------------------------------------------------------------------------
SUMMARY OF THIS PREDICTION
     RESIDUE    pKa   pKmodel   ligand atom-type
   ASP 144 X    3.03      3.80
   ASP 147 X    3.68      3.80
   ASP 167 X    3.99      3.80
   ASP 178 X    2.17      3.80
   ASP 202 X    2.29      3.80
   GLU 146 X    4.33      4.50
   GLU 152 X    3.93      4.50
   GLU 196 X    2.83      4.50
   GLU 200 X    4.49      4.50
   GLU 207 X    4.96      4.50
   GLU 211 X    5.34      4.50
   GLU 221 X    4.62      4.50
   C-  226 X    3.42      3.20
   HIS 140 X    6.93      6.50
   HIS 177 X    6.47      6.50
   HIS 187 X    4.55      6.50
   CYS 179 X   99.99     99.99
   CYS 214 X   99.99     99.99
   TYR 128 X   11.65     10.00
   TYR 149 X   11.37     10.00
   TYR 150 X   12.21     10.00
   TYR 155 X   10.12     10.00
   TYR 157 X   13.33     10.00
   TYR 162 X   10.73     10.00
   TYR 163 X   10.49     10.00
   TYR 169 X    9.78     10.00
   TYR 218 X   10.40     10.00
   TYR 225 X    9.59     10.00
   TYR 226 X   11.20     10.00
   LYS 185 X   10.32     10.50
   LYS 194 X   11.27     10.50
   LYS 204 X   10.72     10.50
   LYS 220 X   10.33     10.50
   ARG 136 X   11.83     12.50
   ARG 148 X   13.64     12.50
   ARG 151 X   13.44     12.50
   ARG 156 X   13.35     12.50
   ARG 164 X   13.49     12.50
   ARG 208 X   12.62     12.50
   N+  124 X    7.71      8.00
--------------------------------------------------------------------------------------------------------
--------------------------------------------------------------------------------------------------------
Free energy of   folding (kcal/mol) as a function of pH (using neutral reference)
  0.00      3.04
  1.00      2.97
  2.00      2.40
  3.00      0.18
  4.00     -2.90
  5.00     -4.37
  6.00     -5.07
  7.00     -5.43
  8.00     -5.56
  9.00     -5.42
 10.00     -3.39
 11.00      2.28
 12.00      7.20
 13.00     11.09
 14.00     13.79

The pH of optimum stability is  8.4 for which the free energy is  -5.6 kcal/mol at 298K
The free energy is within 80 % of maximum at pH  5.2 to  9.6
The free energy is positive in the range  5.2 -  9.6

Protein charge of folded and unfolded state as a function of pH
    pH  unfolded  folded
  0.00     14.00   13.98
  1.00     13.98   13.85
  2.00     13.84   12.95
  3.00     12.71   10.43
  4.00      8.38    6.56
  5.00      2.90    2.34
  6.00      0.52    0.04
  7.00     -1.36   -1.44
  8.00     -2.53   -2.62
  9.00     -4.02   -3.58
 10.00     -9.47   -6.46
 11.00    -16.22  -11.76
 12.00    -19.21  -16.34
 13.00    -22.53  -19.71
 14.00    -23.81  -22.81
The pI is  6.02 (folded) and  6.27 (unfolded)
