# Supplementary material for: Two Misfolding Routes for the Prion Protein around pH 4.5
Source: PLoS Comput Biol. 2013 May 16;9(5):e1003057. doi: 10.1371/journal.pcbi.1003057 (PMC3656106; doi:10.1371/journal.pcbi.1003057)
Supplement: Dataset S3 — PROPKA [35] output file obtained from a representative structure of a state (same structure as Fig. S8-C.). (TXT) [file pcbi.1003057.s004.txt]

propka3.0, revision 182                                                                      2013-03-18
-------------------------------------------------------------------------------------------------------
--                                                                                                   --
--                                   PROPKA: A PROTEIN PKA PREDICTOR                                 --
--                                                                                                   --
--                                VERSION 1.0,  04/25/2004, IOWA CITY                                --
--                                             BY HUI LI                                             --
--                                                                                                   --
--                               VERSION 2.0,  11/05/2007, IOWA CITY/COPENHAGEN                      --
--                                BY DELPHINE C. BAS AND DAVID M. ROGERS                             --
--                                                                                                   --
--                              VERSION 3.0,  xx/xx/2010, COPENHAGEN                                 --
--                              BY MATS H.M. OLSSON AND CHRESTEN R. SONDERGARD                       --
--                                                                                                   --
-------------------------------------------------------------------------------------------------------


-------------------------------------------------------------------------------------------------------
 References:

   Very Fast Empirical Prediction and Rationalization of Protein pKa Values
   Hui Li, Andrew D. Robertson and Jan H. Jensen
   PROTEINS: Structure, Function, and Bioinformatics 61:704-721 (2005)
   
   Very Fast Prediction and Rationalization of pKa Values for Protein-Ligand Complexes
   Delphine C. Bas, David M. Rogers and Jan H. Jensen
   PROTEINS: Structure, Function, and Bioinformatics 73:765-783 (2008)
   
   PROPKA3: Consistent Treatment of Internal and Surface Residues in Empirical pKa predictions
   Mats H.M. Olsson, Chresten R. Sondergard, Michal Rostkowski, and Jan H. Jensen
   Journal of Chemical Theory and Computation, to be submitted (2010)
-------------------------------------------------------------------------------------------------------

-------------------------------------------------------------------------------------------------------
 WARNING !

   Propka3.0 is not identical to propka2.0 and does not work with ligands
-------------------------------------------------------------------------------------------------------

---------  -----   ------   ---------------------    --------------    --------------    --------------
                            DESOLVATION  EFFECTS       SIDECHAIN          BACKBONE        COULOMBIC
 RESIDUE    pKa    BURIED     REGULAR      RE        HYDROGEN BOND     HYDROGEN BOND      INTERACTION
---------  -----   ------   ---------   ---------    --------------    --------------    --------------

ASP 144 X   2.16     0 %    0.34  157   0.00    0   -0.66 ARG 148 X    0.00 XXX   0 X   -0.08 HIS 140 X
ASP 144 X                                           -0.75 ARG 151 X    0.00 XXX   0 X    0.15 ASP 147 X
ASP 144 X                                            0.00 XXX   0 X    0.00 XXX   0 X   -0.31 ARG 148 X
ASP 144 X                                            0.00 XXX   0 X    0.00 XXX   0 X   -0.34 ARG 151 X

ASP 147 X   1.56     0 %    0.77  282   0.00    0   -0.85 HIS 140 X   -0.82 PHE 141 X   -0.02 ARG 148 X
ASP 147 X                                           -0.61 ARG 151 X    0.00 XXX   0 X   -0.38 HIS 140 X
ASP 147 X                                            0.00 XXX   0 X    0.00 XXX   0 X   -0.35 ARG 151 X

ASP 167 X   3.92     0 %    0.12  134   0.00    0    0.00 XXX   0 X    0.00 XXX   0 X    0.00 XXX   0 X

ASP 178 X   2.64    29 %    1.55  363   0.18    0   -0.67 TYR 128 X    0.00 XXX   0 X   -0.43 ARG 164 X
ASP 178 X                                           -1.06 ARG 164 X    0.00 XXX   0 X    0.00 XXX   0 X
ASP 178 X                                           -0.73 TYR 169 X    0.00 XXX   0 X    0.00 XXX   0 X

ASP 202 X   0.65    13 %    1.22  317   0.06    0   -0.68 ASN 197 X   -0.79 PHE 198 X   -0.03 HIS 187 X
ASP 202 X                                           -1.68 ARG 156 X    0.00 XXX   0 X   -0.42 ARG 156 X
ASP 202 X                                           -0.83 TYR 157 X    0.00 XXX   0 X    0.00 XXX   0 X

GLU 146 X   2.80     7 %    0.78  302   0.02    0   -0.64 GLN 212 X    0.00 XXX   0 X    0.03 ASP 147 X
GLU 146 X                                           -0.85 TYR 150 X    0.00 XXX   0 X   -0.41 ARG 208 X
GLU 146 X                                           -0.64 ARG 208 X    0.00 XXX   0 X    0.00 XXX   0 X

GLU 152 X   4.55     0 %    0.12  186   0.00    0    0.00 XXX   0 X    0.00 XXX   0 X   -0.06 ARG 156 X

GLU 196 X   4.49     0 %    0.20  220   0.00    0    0.00 XXX   0 X    0.00 XXX   0 X   -0.05 ARG 156 X
GLU 196 X                                            0.00 XXX   0 X    0.00 XXX   0 X   -0.16 HIS 187 X

GLU 200 X   4.59     0 %    0.09  118   0.00    0    0.00 XXX   0 X    0.00 XXX   0 X    0.00 XXX   0 X

GLU 207 X   4.93    20 %    0.50  337   0.09    0   -0.07 GLU 211 X    0.00 XXX   0 X   -0.02 LYS 204 X
GLU 207 X                                            0.00 XXX   0 X    0.00 XXX   0 X   -0.03 ARG 208 X
GLU 207 X                                            0.00 XXX   0 X    0.00 XXX   0 X   -0.04 HIS 177 X

GLU 211 X   5.44    22 %    0.79  343   0.19    0    0.07 GLU 207 X    0.00 XXX   0 X   -0.10 ARG 208 X
GLU 211 X                                            0.00 XXX   0 X    0.00 XXX   0 X   -0.31 HIS 177 X
GLU 211 X                                            0.00 XXX   0 X    0.00 XXX   0 X    0.29 GLU 207 X

GLU 221 X   4.64     0 %    0.14  128   0.00    0    0.00 XXX   0 X    0.00 XXX   0 X    0.00 XXX   0 X

C-  226 X   3.29     0 %    0.09   86   0.00    0    0.00 XXX   0 X    0.00 XXX   0 X    0.00 XXX   0 X

HIS 140 X   7.31     0 %   -0.28  224   0.00    0    0.85 ASP 147 X    0.00 XXX   0 X   -0.21 ARG 151 X
HIS 140 X                                            0.00 XXX   0 X    0.00 XXX   0 X    0.08 ASP 144 X
HIS 140 X                                            0.00 XXX   0 X    0.00 XXX   0 X    0.38 ASP 147 X

HIS 177 X   7.81     0 %   -0.27  242   0.00    0    0.49 ASN 173 X    0.74 HIS 177 X    0.04 GLU 207 X
HIS 177 X                                            0.00 XXX   0 X    0.00 XXX   0 X    0.31 GLU 211 X

HIS 187 X   6.16    35 %   -1.01  378   0.00    0    0.00 XXX   0 X    0.54 HIS 187 X   -0.07 ARG 156 X
HIS 187 X                                            0.00 XXX   0 X    0.00 XXX   0 X    0.16 GLU 196 X
HIS 187 X                                            0.00 XXX   0 X    0.00 XXX   0 X    0.03 ASP 202 X

CYS 179 X  99.99     0 %    0.00    0   0.00    0    0.00 XXX   0 X    0.00 XXX   0 X    0.00 XXX   0 X

CYS 214 X  99.99     0 %    0.00    0   0.00    0    0.00 XXX   0 X    0.00 XXX   0 X    0.00 XXX   0 X

TYR 128 X  10.85    13 %    0.90  317   0.00    0   -0.05 ARG 164 X    0.00 XXX   0 X   -0.40 ARG 164 X
TYR 128 X                                           -0.73 ASN 181 X    0.00 XXX   0 X    0.46 ASP 178 X
TYR 128 X                                            0.67 ASP 178 X    0.00 XXX   0 X    0.00 XXX   0 X

TYR 149 X  10.07     0 %    0.21  176   0.00    0    0.00 XXX   0 X    0.00 XXX   0 X    0.01 ASP 144 X
TYR 149 X                                            0.00 XXX   0 X    0.00 XXX   0 X   -0.15 ARG 148 X

TYR 150 X  11.37    27 %    1.40  356   0.00    0   -0.47 ARG 208 X    0.00 XXX   0 X    0.03 ASP 147 X
TYR 150 X                                           -0.56 GLN 212 X    0.00 XXX   0 X   -0.34 ARG 208 X
TYR 150 X                                            0.85 GLU 146 X    0.00 XXX   0 X    0.02 TYR 149 X
TYR 150 X                                            0.00 XXX   0 X    0.00 XXX   0 X    0.44 GLU 146 X

TYR 155 X  10.40     0 %    0.40  190   0.00    0    0.00 XXX   0 X    0.00 XXX   0 X   -0.00 ARG 136 X

TYR 157 X  12.21    31 %    1.67  368   0.00    0   -0.35 ASN 153 X    0.00 XXX   0 X    0.01 GLU 152 X
TYR 157 X                                           -0.18 ARG 156 X    0.00 XXX   0 X   -0.32 ARG 156 X
TYR 157 X                                            0.83 ASP 202 X    0.00 XXX   0 X    0.09 TYR 150 X
TYR 157 X                                            0.00 XXX   0 X    0.00 XXX   0 X    0.47 ASP 202 X

TYR 162 X  10.33     0 %    0.33  266   0.00    0    0.00 XXX   0 X    0.00 XXX   0 X    0.00 XXX   0 X

TYR 163 X  11.05    28 %    1.06  359   0.00    0   -0.02 GLN 217 X    0.00 XXX   0 X    0.00 XXX   0 X

TYR 169 X  12.31    19 %    1.29  335   0.00    0   -0.06 ARG 164 X    0.00 XXX   0 X   -0.35 ARG 164 X
TYR 169 X                                            0.73 ASP 178 X    0.00 XXX   0 X    0.15 TYR 128 X
TYR 169 X                                            0.00 XXX   0 X    0.00 XXX   0 X    0.07 TYR 218 X
TYR 169 X                                            0.00 XXX   0 X    0.00 XXX   0 X    0.48 ASP 178 X

TYR 218 X  10.59     0 %    0.59  248   0.00    0    0.00 XXX   0 X    0.00 XXX   0 X    0.00 XXX   0 X

TYR 225 X  10.28     0 %    0.12   92   0.00    0    0.00 XXX   0 X    0.00 XXX   0 X    0.16 GLU 221 X

TYR 226 X  10.25     0 %    0.11  165   0.00    0    0.00 XXX   0 X    0.00 XXX   0 X    0.02 GLU 221 X
TYR 226 X                                            0.00 XXX   0 X    0.00 XXX   0 X    0.12 C-  226 X

LYS 185 X  10.36     0 %   -0.14  217   0.00    0    0.00 XXX   0 X    0.00 XXX   0 X    0.00 XXX   0 X

LYS 194 X  10.35     0 %   -0.15  181   0.00    0    0.00 XXX   0 X    0.00 XXX   0 X    0.00 XXX   0 X

LYS 204 X  10.38     0 %   -0.13  136   0.00    0    0.00 XXX   0 X    0.00 XXX   0 X    0.02 GLU 207 X

LYS 220 X  10.40     0 %   -0.10  155   0.00    0    0.00 XXX   0 X    0.00 XXX   0 X    0.00 XXX   0 X

ARG 136 X  12.31     0 %   -0.20  151   0.00    0    0.00 XXX   0 X    0.00 XXX   0 X    0.00 TYR 155 X

ARG 148 X  13.07     0 %   -0.44  129   0.00    0    0.66 ASP 144 X    0.00 XXX   0 X    0.02 ASP 147 X
ARG 148 X                                            0.00 XXX   0 X    0.00 XXX   0 X    0.15 TYR 149 X
ARG 148 X                                            0.00 XXX   0 X    0.00 XXX   0 X   -0.12 ARG 151 X
ARG 148 X                                            0.00 XXX   0 X    0.00 XXX   0 X    0.31 ASP 144 X

ARG 151 X  14.10     0 %   -0.45  203   0.00    0    0.75 ASP 144 X    0.00 XXX   0 X    0.34 ASP 144 X
ARG 151 X                                            0.61 ASP 147 X    0.00 XXX   0 X    0.35 ASP 147 X

ARG 156 X  14.29     7 %   -0.93  300   0.00    0    0.18 TYR 157 X    0.00 XXX   0 X    0.06 GLU 152 X
ARG 156 X                                            1.68 ASP 202 X    0.00 XXX   0 X    0.32 TYR 157 X
ARG 156 X                                            0.00 XXX   0 X    0.00 XXX   0 X    0.05 GLU 196 X
ARG 156 X                                            0.00 XXX   0 X    0.00 XXX   0 X    0.42 ASP 202 X

ARG 164 X  14.39     0 %   -0.46  280   0.00    0    0.05 TYR 128 X    0.00 XXX   0 X    0.40 TYR 128 X
ARG 164 X                                            0.06 TYR 169 X    0.00 XXX   0 X    0.35 TYR 169 X
ARG 164 X                                            1.06 ASP 178 X    0.00 XXX   0 X    0.43 ASP 178 X

ARG 208 X  14.05     9 %   -0.42  307   0.00    0    0.47 TYR 150 X    0.00 XXX   0 X    0.34 TYR 150 X
ARG 208 X                                            0.64 GLU 146 X    0.00 XXX   0 X    0.03 GLU 207 X
ARG 208 X                                            0.00 XXX   0 X    0.00 XXX   0 X    0.10 GLU 211 X
ARG 208 X                                            0.00 XXX   0 X    0.00 XXX   0 X    0.41 GLU 146 X

N+  124 X   7.69     0 %   -0.31  188   0.00    0    0.00 XXX   0 X    0.00 XXX   0 X    0.00 XXX   0 X

--------------------------------------------------------------------------------------------------------
SUMMARY OF THIS PREDICTION
     RESIDUE    pKa   pKmodel   ligand atom-type
   ASP 144 X    2.16      3.80
   ASP 147 X    1.56      3.80
   ASP 167 X    3.92      3.80
   ASP 178 X    2.64      3.80
   ASP 202 X    0.65      3.80
   GLU 146 X    2.80      4.50
   GLU 152 X    4.55      4.50
   GLU 196 X    4.49      4.50
   GLU 200 X    4.59      4.50
   GLU 207 X    4.93      4.50
   GLU 211 X    5.44      4.50
   GLU 221 X    4.64      4.50
   C-  226 X    3.29      3.20
   HIS 140 X    7.31      6.50
   HIS 177 X    7.81      6.50
   HIS 187 X    6.16      6.50
   CYS 179 X   99.99     99.99
   CYS 214 X   99.99     99.99
   TYR 128 X   10.85     10.00
   TYR 149 X   10.07     10.00
   TYR 150 X   11.37     10.00
   TYR 155 X   10.40     10.00
   TYR 157 X   12.21     10.00
   TYR 162 X   10.33     10.00
   TYR 163 X   11.05     10.00
   TYR 169 X   12.31     10.00
   TYR 218 X   10.59     10.00
   TYR 225 X   10.28     10.00
   TYR 226 X   10.25     10.00
   LYS 185 X   10.36     10.50
   LYS 194 X   10.35     10.50
   LYS 204 X   10.38     10.50
   LYS 220 X   10.40     10.50
   ARG 136 X   12.31     12.50
   ARG 148 X   13.07     12.50
   ARG 151 X   14.10     12.50
   ARG 156 X   14.29     12.50
   ARG 164 X   14.39     12.50
   ARG 208 X   14.05     12.50
   N+  124 X    7.69      8.00
--------------------------------------------------------------------------------------------------------
--------------------------------------------------------------------------------------------------------
Free energy of   folding (kcal/mol) as a function of pH (using neutral reference)
  0.00     -4.36
  1.00     -5.12
  2.00     -7.34
  3.00    -11.42
  4.00    -15.23
  5.00    -15.77
  6.00    -15.16
  7.00    -14.23
  8.00    -13.28
  9.00    -12.75
 10.00    -10.41
 11.00     -5.44
 12.00     -1.39
 13.00      2.65
 14.00      6.90

The pH of optimum stability is  4.6 for which the free energy is -15.9 kcal/mol at 298K
The free energy is within 80 % of maximum at pH  3.3 to  9.0
The free energy is positive in the range  3.3 -  9.0

Protein charge of folded and unfolded state as a function of pH
    pH  unfolded  folded
  0.00     14.00   13.78
  1.00     13.98   12.98
  2.00     13.84   11.50
  3.00     12.71    9.29
  4.00      8.38    6.74
  5.00      2.90    3.31
  6.00      0.52    0.96
  7.00     -1.36   -0.46
  8.00     -2.53   -2.13
  9.00     -4.02   -3.35
 10.00     -9.47   -6.41
 11.00    -16.22  -12.68
 12.00    -19.21  -16.56
 13.00    -22.53  -19.16
 14.00    -23.81  -21.38
The pI is  6.67 (folded) and  6.27 (unfolded)
